# Supplementary material for: Blood Pressure Lowering and Risk of Cancer: Individual Participant-Level Data Meta-Analysis and Mendelian Randomization Studies
Source: JACC CardioOncol. 2025 May 13;7(5):609–23. doi: 10.1016/j.jaccao.2025.03.005 (PMC7618006; doi:10.1016/j.jaccao.2025.03.005)
Supplement: Supplemental Excel [file mmc2.xlsx]

## Sheet: Table of Contents
	Supplementary results
	Table of contents
	Supplementary Result 1	Posthoc power analysis of individual participant data meta-analysis of randomised controlled trial
	Supplementary Result 2	Effect estimates for 95% and 99.5% confidence intervals
	Supplementary Result 3	Mendelian randomisation sensitivity analyses on the effects of blood pressure-lowering on site-specific cancer
	Supplementary Result 4	Mendelian randomisation sensitivity analyses on the effects of blood pressure-lowering on site-specific cancer, with exclusion of outlier SNPs
	Supplementary Result 5	Analysis of the heterogeneity of the estimates by using Cochran’s Q test
	Supplementary Result 6	MR-Egger regression for assessing pleiotropy effect
	Supplementary Result 7	Sensitivity analysis for Mendelian randomisation, including analysis using GWAS data unadjusted for body mass index (BMI)

## Sheet: Supplementary result 1_
		Power calculation for new cancer incidence as the primary outcome. The sample size was calculated for 80% statistical power, with a 5% Type I error rate and an incidence rate of 57 per 1,000 persons based on study findings. The calculation was performed to determine the required sample size for the hazard ratio for a Cox proportional hazards model.
																			Power calculation for cancer-cause death as the secondary outcome. The sample size was calculated for 80% statistical power, with a 5% Type I error rate and a cancer-cause incidence rate of 15.5 per 1,000 persons based on study findings. The calculation was performed to determine the required sample size for the hazard ratio for a Cox proportional hazards model.
																																			Power calculation for site-specific cancer incidence solved for different scenarios.
																																						For site-specific cancers, given the range of cancer types included in the study, we calculated power across different scenarios based on the number of events, power, and relative effect size. The results are illustrated in the above Figure. The figure demonstrates that for any site-specific cancer type with more than 1,000 events, the study has 80% power to detect a relative risk reduction of at…
			The figure presents the power calculation for new cancer incidence as the primary outcome. The estimation was performed for 80% statistical power, with a 5% Type I error rate, and an incidence rate of 57 per 1,000 persons based on study findings. Calculations were conducted across different scenarios for hazard ratios (HR) ranging from 0.9 to 1.10. As shown in the Figure, the study has 80% power …

## Sheet: Supplementary result 2_
			Effect estimates for 95% and 99.5% confidence intervals
		Effects of systolic blood pressure-lowering on site-specific cancer, separately estimated using individual participant data meta-analysis and a Mendelian randomisation study, shown both for 95% and 99.5% confidence intervals.																Effects of diastolic blood pressure-lowering on site-specific cancer, separately estimated using individual participant data meta-analysis and a Mendelian randomisation study, shown both for 95% and 99.5% confidence intervals.
			The figures present effect sizes with both 95% and 99.5% confidence intervals (CIs). As the results show, even with 95% CIs, the interpretation of the overall findings remains the same. The only exception is the effect of diastolic blood pressure reduction on kidney cancer, where results for IPD meta-analysis with 95% CI became significant. However, considering the possibility of a false-positive…

## Sheet: Supplementary result 3_
Outcome	Method	N-SNPs	Odds ratio	95% confidence interval		P-value		Method	N-SNPs	Odds ratio	95% confidence interval		P-value
Systolic blood pressure per 5mmHg decrease								Diastolic blood pressure per 3 mmHg decrease
Colorectal Cancer	Inverse variance weighted	113	0.896531	0.790679	1.01655	0.0884073		Inverse variance weighted	164	0.938814	0.827031	1.06571	0.328996
	Weighted median	113	0.86072	0.732362	1.01157	0.0687081		Weighted median	164	1.02023	0.892778	1.16587	0.768644
	MR Egger	113	0.973512	0.657238	1.44198	0.8937		MR Egger	164	0.679057	0.431562	1.06849	0.0961464
	Contamination Mixture	113	0.878095	0.771052	0.99005	0.0497049		Contamination Mixture	164	1.04081	0.932394	1.19722	0.412278
	MR-PRESSO (Raw)	113	0.896531	0.790679	1.01655	0.0911803		MR-PRESSO (Raw)	164	0.938814	0.827031	1.06571	0.330443
	MR-PRESSO (Outlier-corrected)	113	0.93248	0.8383	1.03724	0.2008		MR-PRESSO (Outlier-corrected)	164	1.00572	0.905581	1.11694	0.915233
	MR-RAPS	113	0.907818	0.806897	1.02136	0.107731		MR-RAPS	164	0.988994	0.876916	1.1154	0.856876
Colon Cancer	Inverse variance weighted	113	0.908799	0.780411	1.05831	0.218442		Inverse variance weighted	164	0.936086	0.806581	1.08639	0.384641
	Weighted median	113	0.916128	0.756568	1.10934	0.369601		Weighted median	164	1.1738	0.997827	1.38081	0.0531439
	MR Egger	113	0.982227	0.608482	1.58554	0.941619		MR Egger	164	0.79164	0.464357	1.3496	0.391905
	Contamination Mixture	113	0.88692	0.771052	1.08329	0.32948		Contamination Mixture	164	1.08329	0.941765	1.20925	0.242013
	MR-PRESSO (Raw)	113	0.908799	0.780411	1.05831	0.22102		MR-PRESSO (Raw)	164	0.936086	0.806581	1.08639	0.38592
	MR-PRESSO (Outlier-corrected)	113	0.955578	0.84146	1.08517	0.48522		MR-PRESSO (Outlier-corrected)	164	0.992463	0.868518	1.1341	0.91163
	MR-RAPS	113	0.92655	0.805854	1.06532	0.284015		MR-RAPS	164	0.98115	0.849262	1.13352	0.796118
Distal Colon Cancer	Inverse variance weighted	113	0.878615	0.747911	1.03216	0.115305		Inverse variance weighted	164	0.991697	0.835431	1.17719	0.92407
	Weighted median	113	0.92043	0.728402	1.16308	0.487351		Weighted median	164	1.08578	0.878661	1.34172	0.445988
	MR Egger	113	0.791069	0.476766	1.31257	0.366269		MR Egger	164	0.685851	0.37149	1.26623	0.22979
	Contamination Mixture	113	0.913931	0.755784	1.15027	0.398324		Contamination Mixture	164	1.17351	0.913931	1.40495	0.202827
	MR-PRESSO (Raw)	113	0.878615	0.747911	1.03216	0.118125		MR-PRESSO (Raw)	164	0.991697	0.835431	1.17719	0.924187
	MR-PRESSO (Outlier-corrected)	113						MR-PRESSO (Outlier-corrected)	164	1.0737	0.914099	1.26117	0.387722
	MR-RAPS	113	0.911134	0.773136	1.07376	0.266721		MR-RAPS	164	1.03757	0.869815	1.23769	0.681852
Proximal Colon Cancer	Inverse variance weighted	113	0.939895	0.765018	1.15475	0.555087		Inverse variance weighted	164	0.911476	0.757179	1.09722	0.327309
	Weighted median	113	1.07147	0.827526	1.38732	0.600477		Weighted median	164	1	0.808899	1.23625	1
	MR Egger	113	1.13957	0.596414	2.17738	0.693233		MR Egger	164	0.87311	0.448827	1.69847	0.689915
	Contamination Mixture	113	1.08329	0.843665	1.52196	0.493291		Contamination Mixture	164	1.1275	0.88692	1.40495	0.299217
	MR-PRESSO (Raw)	113	0.939895	0.765018	1.15475	0.556276		MR-PRESSO (Raw)	164	0.911476	0.757179	1.09722	0.328761
	MR-PRESSO (Outlier-corrected)	113	1.03413	0.863014	1.23919	0.716787		MR-PRESSO (Outlier-corrected)	164	1.00123	0.84115	1.19178	0.988981
	MR-RAPS	113	0.974263	0.798799	1.18827	0.796897		MR-RAPS	164	0.971448	0.806745	1.16978	0.759902
Rectal Cancer	Inverse variance weighted	113	0.892397	0.761021	1.04645	0.16117		Inverse variance weighted	164	0.938176	0.792414	1.11075	0.458828
	Weighted median	113	0.768521	0.608145	0.971191	0.0274684		Weighted median	164	0.94999	0.77524	1.16413	0.620833
	MR Egger	113	0.917434	0.555243	1.51589	0.73725		MR Egger	164	0.364587	0.202756	0.655585	0.000938394
	Contamination Mixture	113	0.818731	0.67032	0.960789	0.0219796		Contamination Mixture	164	1.0202	0.83527	1.20925	0.845788
	MR-PRESSO (Raw)	113	0.892397	0.761021	1.04645	0.163934		MR-PRESSO (Raw)	164	0.938176	0.792414	1.11075	0.459894
	MR-PRESSO (Outlier-corrected)	113						MR-PRESSO (Outlier-corrected)	164	1.00489	0.852882	1.18399	0.953607
	MR-RAPS	113	0.873802	0.740494	1.03111	0.110201		MR-RAPS	164	0.950893	0.8025	1.12672	0.560777
Lung Overall	Inverse variance weighted	157	0.892324	0.777075	1.02467	0.106387		Inverse variance weighted	190	1.00933	0.875021	1.16425	0.898586
	Weighted median	157	0.890204	0.752738	1.05278	0.174136		Weighted median	190	1.12119	0.959569	1.31003	0.149773
	MR Egger	157	0.813095	0.514164	1.28582	0.377601		MR Egger	190	0.476704	0.288649	0.787278	0.00424801
	Contamination Mixture	157	0.810584	0.71177	1	0.0573679		Contamination Mixture	190	1.10517	0.980199	1.23368	0.126784
	MR-PRESSO (Raw)	157	0.892324	0.777075	1.02467	0.108408		MR-PRESSO (Raw)	190	1.00933	0.875021	1.16425	0.898721
	MR-PRESSO (Outlier-corrected)	157	0.878128	0.772964	0.997599	0.0476061		MR-PRESSO (Outlier-corrected)	190	1.04283	0.92285	1.1784	0.502108
	MR-RAPS	157	0.875474	0.761401	1.00664	0.0618847		MR-RAPS	190	1.01609	0.890622	1.15923	0.812366
Lung Adeno	Inverse variance weighted	157	0.968121	0.816868	1.14738	0.708559		Inverse variance weighted	190	1.10559	0.93287	1.3103	0.246772
	Weighted median	157	1.02657	0.818064	1.28823	0.820883		Weighted median	190	1.12029	0.89776	1.39797	0.314716
	MR Egger	157	1.04883	0.597196	1.84202	0.868434		MR Egger	190	0.643655	0.350791	1.18102	0.15647
	Contamination Mixture	157	0.826959	0.683861	1	0.05215		Contamination Mixture	190	1.13883	0.960789	1.40495	0.129048
	MR-PRESSO (Raw)	157	0.968121	0.816868	1.14738	0.709066		MR-PRESSO (Raw)	190	1.10559	0.93287	1.3103	0.248233
	MR-PRESSO (Outlier-corrected)	157						MR-PRESSO (Outlier-corrected)	190	1.12949	0.956619	1.33361	0.152458
	MR-RAPS	157	0.93837	0.788328	1.11697	0.474241		MR-RAPS	190	1.11118	0.936055	1.31906	0.228282
Lung Small	Inverse variance weighted	157	0.862967	0.617477	1.20605	0.388157		Inverse variance weighted	190	0.94928	0.715352	1.25971	0.718409
	Weighted median	157	0.883547	0.575105	1.35741	0.571976		Weighted median	190	0.957667	0.651433	1.40786	0.825853
	MR Egger	156	0.38447	0.126755	1.16617	0.0933459		MR Egger	190	0.384859	0.140186	1.05657	0.0654204
	Contamination Mixture	157	1.13883	0.367879	1.82212	0.627402		Contamination Mixture	190	1.32313	0.755784	2.03399	0.253533
	MR-PRESSO (Raw)	157	0.862967	0.617477	1.20605	0.38949		MR-PRESSO (Raw)	190	0.94928	0.715352	1.25971	0.718812
	MR-PRESSO (Outlier-corrected)	157						MR-PRESSO (Outlier-corrected)	190
	MR-RAPS	157	0.837843	0.595912	1.17799	0.308817		MR-RAPS	190	0.966089	0.731313	1.27624	0.808107
Lung Squamous	Inverse variance weighted	157	0.863276	0.696744	1.06961	0.178771		Inverse variance weighted	190	0.888617	0.722952	1.09224	0.261942
	Weighted median	157	0.89137	0.675474	1.17627	0.416401		Weighted median	190	0.919663	0.720333	1.17415	0.501632
	MR Egger	157	0.880992	0.432143	1.79604	0.727819		MR Egger	190	0.442078	0.211654	0.923358	0.0310929
	Contamination Mixture	157	0.913931	0.67032	1.1853	0.487637		Contamination Mixture	190	0.763379	0.625002	1.2214	0.0904053
	MR-PRESSO (Raw)	157	0.863276	0.696744	1.06961	0.180723		MR-PRESSO (Raw)	190	0.888617	0.722952	1.09224	0.263366
	MR-PRESSO (Outlier-corrected)	157						MR-PRESSO (Outlier-corrected)	190	0.933938	0.77445	1.12627	0.475269
	MR-RAPS	157	0.877003	0.703853	1.09275	0.242171		MR-RAPS	190	0.907167	0.746594	1.10227	0.326954
Kidney Cancer	Inverse variance weighted	152	0.887826	0.714409	1.10334	0.283238		Inverse variance weighted	182	1.12219	0.925052	1.36134	0.242161
	Weighted median	152	1.08306	0.822534	1.42611	0.56978		Weighted median	182	1.20607	0.942523	1.5433	0.136373
	MR Egger	152	0.952756	0.456243	1.98961	0.897671		MR Egger	182	0.926798	0.438653	1.95816	0.842341
	Contamination Mixture	152	0.843665	0.618783	1.08329	0.185442		Contamination Mixture	182	1.40495	1.07251	1.84043	0.015616
	MR-PRESSO (Raw)	152	0.887826	0.714409	1.10334	0.28495		MR-PRESSO (Raw)	182	1.12219	0.925052	1.36134	0.243699
	MR-PRESSO (Outlier-corrected)	152	0.868045	0.702708	1.07228	0.191309		MR-PRESSO (Outlier-corrected)	182
	MR-RAPS	152	0.868467	0.69187	1.09014	0.224024		MR-RAPS	182	1.14964	0.941331	1.40405	0.171556
Prostate cancer	Inverse variance weighted	159	1.04477	0.996823	1.09501	0.0676628		Inverse variance weighted	185	0.978244	0.940187	1.01784	0.277249
	Weighted median	159	1.03047	0.988038	1.07472	0.161803		Weighted median	185	0.995974	0.954003	1.03979	0.85662
	MR Egger	159	1.03944	0.926945	1.1656	0.508972		MR Egger	185	1.01441	0.915776	1.12367	0.784283
	Contamination Mixture	159	1.0202	0.942062	1.10482	0.629		Contamination Mixture	185	1.01005	0.938108	1.08751	0.42
	MR-PRESSO (Raw)	159	1.04512	0.997136	1.09542	0.0675855		MR-PRESSO (Raw)	185	0.978244	0.940187	1.01784	0.27867
	MR-PRESSO (Outlier-corrected)	159	1.02239	0.989533	1.05634	0.185918		MR-PRESSO (Outlier-corrected)	185	0.996049	0.963596	1.02959	0.815057
	MR-RAPS (Tukey-overdispersion)	159	1.02058	0.987268	1.05502	0.25		MR-RAPS (Tukey-overdispersion)	185	0.985437	0.950718	1.02142	0.73
	MR-RAPS (Tukey-No overdispersion)	159	1.01755	0.990961	1.04486	0.11		MR-RAPS (Tukey-No overdispersion)	185	0.984096	0.960231	1.00855	0.25
Breast cancer overall	Inverse variance weighted	162	0.984758	0.950298	1.02047	0.398023		Inverse variance weighted	193	0.999762	0.969247	1.03124	0.987982
	Weighted median	162	0.987021	0.953093	1.02216	0.464177		Weighted median	193	0.987848	0.957069	1.01962	0.449
	MR Egger	162	1.03431	0.945893	1.13098	0.46047		MR Egger	193	1.0229	0.944397	1.10794	0.578978
	Contamination Mixture	162	1.01005	0.927642	1.09978	0.866		Contamination Mixture	193	0.980199	0.88109	1.09046	0.248
	MR-PRESSO (Raw)	162	0.984758	0.950298	1.02047	0.399277		MR-PRESSO (Raw)	193	0.999762	0.999295	1.00023	0.987997
	MR-PRESSO (Outlier-corrected)	162	0.996891	0.968311	1.02631	0.834066		MR-PRESSO (Outlier-corrected)	185	0.994216	0.96844	1.02068	0.665657
	MR-RAPS (Tukey-overdispersion)	162	0.998764	0.968042	1.03046	1		MR-RAPS (Tukey-overdispersion)	193	0.998612	0.971163	1.02684	0.92
	MR-RAPS (Tukey-No overdispersion)	162	0.995939	0.975791	1.0165	1		MR-RAPS (Tukey-No overdispersion)	193	0.989822	0.971246	1.00875	0.68
Breast cancer ER+	Inverse variance weighted	162	0.984047	0.949365	1.02	0.379702		Inverse variance weighted	192	0.993235	0.959814	1.02782	0.697517
	Weighted median	162	0.99461	0.955826	1.03497	0.789971		Weighted median	192	0.998088	0.960214	1.03746	0.922775
	MR Egger	162	1.01529	0.927644	1.11122	0.742234		MR Egger	192	1.00944	0.924115	1.10265	0.834988
	Contamination Mixture	162	0.980199	0.882613	1.08857	0.592		Contamination Mixture	192	0.980199	0.824743	1.16496	0.238
	MR-PRESSO (Raw)	162	0.984047	0.949365	1.02	0.381011		MR-PRESSO (Raw)	192	0.993235	0.959814	1.02782	0.69795
	MR-PRESSO (Outlier-corrected)	162	0.982633	0.951372	1.01492	0.289838		MR-PRESSO (Outlier-corrected)	187	0.983084	0.953694	1.01338	0.272025
	MR-RAPS (Tukey-overdispersion)	162	0.985497	0.953221	1.01887	0.84		MR-RAPS (Tukey-overdispersion)	192	0.990138	0.957539	1.02385	0.32
	MR-RAPS (Tukey-No overdispersion)	162	0.984665	0.960759	1.00917	0.31		MR-RAPS (Tukey-No overdispersion)	192	0.98781	0.965634	1.0105	0.51
Breast cancer ER-	Inverse variance weighted	162	0.983151	0.925176	1.04476	0.583709		Inverse variance weighted	193	1.01572	0.971857	1.06157	0.488552
	Weighted median	162	1.00562	0.944766	1.07039	0.860356		Weighted median	193	1.01536	0.957622	1.07657	0.609893
	MR Egger	162	1.00849	0.865211	1.17549	0.914057		MR Egger	193	1.0748	0.959071	1.2045	0.216114
	Contamination Mixture	162	1	0.869587	1.14997	1		Contamination Mixture	193	0.980199	0.793508	1.21081	0.561
	MR-PRESSO (Raw)	162	0.983151	0.925176	1.04476	0.584468		MR-PRESSO (Raw)	193	1.01572	0.971857	1.06157	0.489389
	MR-PRESSO (Outlier-corrected)	162	1.0053	0.959538	1.05324	0.824344		MR-PRESSO (Outlier-corrected)	193	1.02279	0.980013	1.06743	0.302575
	MR-RAPS (Tukey-overdispersion)	162	1.00416	0.954945	1.05592	0.97		MR-RAPS (Tukey-overdispersion)	193	1.01563	0.9701	1.06331	0.34
	MR-RAPS (Tukey-No overdispersion)	162	1.00744	0.970561	1.04572	0.5		MR-RAPS (Tukey-No overdispersion)	193	1.01227	0.977687	1.04808	0.6
Skin cancer	Inverse variance weighted	148	0.999776	0.999101	1.00045	0.514512		Inverse variance weighted	171	1.00024	0.999544	1.00093	0.502448
	Weighted median	148	0.999554	0.998531	1.00058	0.392518		Weighted median	171	1.00033	0.99935	1.00132	0.506646
	MR Egger	148	0.999463	0.997813	1.00112	0.524881		MR Egger	171	0.999476	0.997519	1.00144	0.600711
	Contamination Mixture	148	1	1	1	1		Contamination Mixture	171	1.01005	1.01812	1.00204	1
	MR-PRESSO (Raw)	148	0.999776	0.999101	1.00045	0.51		MR-PRESSO (Raw)	171	1.00024	0.999544	1.00093	0.503358
	MR-PRESSO (Outlier-corrected)	148	1	1	1	1		MR-PRESSO (Outlier-corrected)	171	1.00034	0.999676	1.001	0.31
	MR-RAPS (Tukey-overdispersion)	148	0.999806	0.999085	1.00053	1		MR-RAPS (Tukey-overdispersion)	171	1.00035	0.999661	1.00105	1
	MR-RAPS (Tukey-No overdispersion)	148	0.99981	0.99911	1.00051	1		MR-RAPS (Tukey-No overdispersion)	171	1.00035	0.999689	1.00101	1

## Sheet: Supplementary result 4_
Outcome	Method	N-SNPs	Odds ratio	95% confidence interval		P-value		Method	N-SNPs	Odds ratio	95% confidence interval		P-value
Systolic blood pressure per 5mmHg decrease								Diastolic blood pressure per 3 mmHg decrease
Colorectal Cancer	Inverse variance weighted	108	0.898696	0.807777	0.999848	0.0496712		Inverse variance weighted	154	1.00862	0.913087	1.11414	0.865812
	Weighted median	108	0.851676	0.725584	0.99968	0.0495405		Weighted median	154	1.03797	0.908948	1.1853	0.582124
	MR Egger	108	0.804578	0.556478	1.16329	0.250313		MR Egger	154	1.07463	0.739806	1.561	0.706052
	Contamination Mixture	108	0.878095	0.771052	0.970446	0.0198444		Contamination Mixture	154	1.0202	0.923116	1.17351	0.629909
	MR-PRESSO (Raw)	108	0.898696	0.810681	0.996266	0.0447199		MR-PRESSO (Raw)	154	1.00862	0.913087	1.11414	0.866035
	MR-PRESSO (Outlier-corrected)	108						MR-PRESSO (Outlier-corrected)	154
	MR-RAPS	108	0.885871	0.792463	0.990289	0.033036		MR-RAPS	154	1.01574	0.913249	1.12973	0.773537
Colon Cancer	Inverse variance weighted	108	0.914545	0.803782	1.04057	0.175037		Inverse variance weighted	152	0.982293	0.872543	1.10585	0.767573
	Weighted median	108	0.861086	0.712482	1.04069	0.121769		Weighted median	152	1.16643	0.995457	1.36678	0.0569503
	MR Egger	108	0.854192	0.550415	1.32563	0.483685		MR Egger	152	1.19454	0.766969	1.86046	0.432904
	Contamination Mixture	108	0.860708	0.740818	1.0202	0.100382		Contamination Mixture	152	1.07251	0.923116	1.19722	0.373149
	MR-PRESSO (Raw)	108	0.914545	0.809902	1.03271	0.152546		MR-PRESSO (Raw)	152	0.982293	0.872543	1.10585	0.767979
	MR-PRESSO (Outlier-corrected)	108						MR-PRESSO (Outlier-corrected)	152
	MR-RAPS	108	0.90031	0.786711	1.03031	0.126992		MR-RAPS	152	0.995199	0.874316	1.13279	0.941929
Distal Colon Cancer	Inverse variance weighted	109	0.907114	0.768734	1.0704	0.248348		Inverse variance weighted	155	1.06539	0.918805	1.23537	0.401612
	Weighted median	109	0.899905	0.709471	1.14146	0.384638		Weighted median	155	1.08852	0.877622	1.35011	0.440135
	MR Egger	109	0.735321	0.423051	1.27809	0.278137		MR Egger	155	0.952791	0.544225	1.66808	0.865824
	Contamination Mixture	109	0.88692	0.726149	1.08329	0.219839		Contamination Mixture	155	1.15027	0.869358	1.36343	0.412827
	MR-PRESSO (Raw)	109	0.907114	0.786916	1.04567	0.181698		MR-PRESSO (Raw)	155	1.06539	0.918805	1.23537	0.402912
	MR-PRESSO (Outlier-corrected)	109						MR-PRESSO (Outlier-corrected)	155
	MR-RAPS	109	0.905503	0.762175	1.07578	0.258859		MR-RAPS	155	1.0633	0.90325	1.2517	0.460871
Proximal Colon Cancer	Inverse variance weighted	107	1.01664	0.852826	1.21193	0.853919		Inverse variance weighted	156	0.98273	0.830705	1.16258	0.839001
	Weighted median	107	1.07659	0.830699	1.39526	0.576945		Weighted median	156	1.00949	0.815767	1.24923	0.93074
	MR Egger	107	1.4274	0.804741	2.53184	0.226315		MR Egger	156	1.46018	0.774264	2.75376	0.24398
	Contamination Mixture	107	1.08329	0.843665	1.43333	0.493291		Contamination Mixture	156	1.1275	0.88692	1.40495	0.299217
	MR-PRESSO (Raw)	107	1.01664	0.852826	1.21193	0.854271		MR-PRESSO (Raw)	156	0.98273	0.830705	1.16258	0.839268
	MR-PRESSO (Outlier-corrected)	107						MR-PRESSO (Outlier-corrected)	156
	MR-RAPS	107	1.01335	0.840095	1.22233	0.889758		MR-RAPS	156	1.00443	0.841802	1.19847	0.960911
Rectal Cancer	Inverse variance weighted	107	0.861434	0.727754	1.01967	0.0829867		Inverse variance weighted	154	0.982555	0.852813	1.13203	0.807555
	Weighted median	107	0.744023	0.584023	0.947856	0.0166886		Weighted median	154	0.99852	0.812403	1.22728	0.988775
	MR Egger	107	0.675531	0.37953	1.20239	0.185271		MR Egger	154	0.615539	0.366968	1.03248	0.0678875
	Contamination Mixture	107	0.810584	0.66365	0.951229	0.0178704		Contamination Mixture	154	1.0202	0.83527	1.20925	0.845788
	MR-PRESSO (Raw)	107	0.861434	0.744093	0.997279	0.0484473		MR-PRESSO (Raw)	154	0.982555	0.852813	1.13203	0.807882
	MR-PRESSO (Outlier-corrected)	107						MR-PRESSO (Outlier-corrected)	154
	MR-RAPS	107	0.844751	0.708667	1.00697	0.0597651		MR-RAPS	154	0.985231	0.846954	1.14608	0.847083
Lung Overall	Inverse variance weighted	150	0.874704	0.774576	0.987776	0.0309054		Inverse variance weighted	182	1.07185	0.953342	1.20508	0.24577
	Weighted median	150	0.902231	0.755524	1.07743	0.255816		Weighted median	182	1.15419	0.981077	1.35785	0.0837063
	MR Egger	150	0.773986	0.512663	1.16851	0.224778		MR Egger	182	0.714921	0.460817	1.10914	0.135966
	Contamination Mixture	150	0.83527	0.726149	1.0202	0.0832976		Contamination Mixture	182	1.10517	0.980199	1.23368	0.126784
	MR-PRESSO (Raw)	150	0.874704	0.774576	0.987776	0.0325071		MR-PRESSO (Raw)	182	1.07185	0.953342	1.20508	0.247299
	MR-PRESSO (Outlier-corrected)	150						MR-PRESSO (Outlier-corrected)	182
	MR-RAPS	150	0.874114	0.767201	0.995926	0.0432459		MR-RAPS	182	1.06262	0.939343	1.20209	0.334325
Lung Adeno	Inverse variance weighted	148	0.976608	0.835953	1.14093	0.765459		Inverse variance weighted	181	1.15104	0.9864	1.34315	0.0740788
	Weighted median	148	1.04036	0.826312	1.30985	0.736384		Weighted median	181	1.18678	0.951975	1.47949	0.1279
	MR Egger	148	0.973	0.580429	1.63108	0.917434		MR Egger	181	0.870468	0.494116	1.53348	0.631696
	Contamination Mixture	148	0.83527	0.704688	1.01005	0.0686591		Contamination Mixture	181	1.13883	0.960789	1.40495	0.129048
	MR-PRESSO (Raw)	148	0.976608	0.841507	1.1334	0.755796		MR-PRESSO (Raw)	181	1.15104	0.9864	1.34315	0.0757621
	MR-PRESSO (Outlier-corrected)	148						MR-PRESSO (Outlier-corrected)	181
	MR-RAPS	148	0.945759	0.804116	1.11235	0.500495		MR-RAPS	181	1.1486	0.976236	1.35139	0.0949051
Lung Small	Inverse variance weighted	151	0.947478	0.684666	1.31117	0.744805		Inverse variance weighted	178	1.07962	0.827858	1.40796	0.571718
	Weighted median	151	0.942657	0.601222	1.47799	0.796902		Weighted median	178	1.08465	0.733471	1.60396	0.683953
	MR Egger	151	0.631215	0.207963	1.91588	0.417951		MR Egger	178	0.717359	0.26397	1.94948	0.515743
	Contamination Mixture	151	1.13883	0.486752	1.82212	0.627402		Contamination Mixture	178	1.32313	0.794534	2.03399	0.253533
	MR-PRESSO (Raw)	151	0.947478	0.684666	1.31117	0.745259		MR-PRESSO (Raw)	178	1.07962	0.839764	1.388	0.550828
	MR-PRESSO (Outlier-corrected)	151						MR-PRESSO (Outlier-corrected)	178
	MR-RAPS	151	0.929818	0.665474	1.29917	0.669826		MR-RAPS	178	1.0811	0.819342	1.42648	0.581435
Lung Squamous	Inverse variance weighted	149	0.892444	0.732139	1.08785	0.259969		Inverse variance weighted	177	0.94411	0.795504	1.12048	0.510417
	Weighted median	149	0.893819	0.673384	1.18641	0.437207		Weighted median	177	0.919741	0.711255	1.18934	0.523537
	MR Egger	149	0.848632	0.426721	1.6877	0.640534		MR Egger	177	0.628539	0.327695	1.20558	0.164066
	Contamination Mixture	149	0.913931	0.67032	1.17351	0.487637		Contamination Mixture	177	0.786628	0.644036	1.17351	0.149031
	MR-PRESSO (Raw)	149	0.892444	0.732139	1.08785	0.261792		MR-PRESSO (Raw)	177	0.94411	0.795504	1.12048	0.511277
	MR-PRESSO (Outlier-corrected)	149						MR-PRESSO (Outlier-corrected)	177
	MR-RAPS	149	0.90398	0.733762	1.11368	0.342921		MR-RAPS	177	0.928545	0.7728	1.11568	0.42869
Kidney Cancer	Inverse variance weighted	144	0.834628	0.681845	1.02165	0.079704		Inverse variance weighted	167	1.1804	0.988872	1.40902	0.0663404
	Weighted median	144	1.08681	0.824821	1.43202	0.554168		Weighted median	167	1.26113	0.979145	1.62433	0.0723698
	MR Egger	144	1.23757	0.614351	2.49302	0.551768		MR Egger	167	1.22546	0.586305	2.56137	0.58956
	Contamination Mixture	144	0.895834	0.677057	1.13883	0.346214		Contamination Mixture	167	1.28403	1.04081	1.64872	0.0266852
	MR-PRESSO (Raw)	144	0.834628	0.681845	1.02165	0.0818474		MR-PRESSO (Raw)	167	1.1804	0.988872	1.40902	0.0681293
	MR-PRESSO (Outlier-corrected)	144						MR-PRESSO (Outlier-corrected)	167
	MR-RAPS	144	0.848964	0.683626	1.05429	0.138444		MR-RAPS	167	1.20513	1.00013	1.45215	0.0498355
Prostate cancer	Inverse variance weighted	153	1.03331	0.998921	1.06888	0.0577644		Inverse variance weighted	173	0.976207	0.941686	1.01199	0.189861
	Weighted median	153	1.04273	0.997804	1.08967	0.0625818		Weighted median	173	0.980924	0.940374	1.02322	0.37122
	MR Egger	153	1.06751	0.977834	1.16542	0.146554		MR Egger	173	0.959304	0.868459	1.05965	0.414202
	Contamination Mixture	153	1.0202	0.969976	1.07303	0.282		Contamination Mixture	173	1	0.846292	1.18162	1
	MR-PRESSO (Raw)	153	1.03331	0.998921	1.06888	0.0596607		MR-PRESSO (Raw)	173	0.976207	0.941686	1.01199	0.39
	MR-PRESSO (Outlier-corrected)							MR-PRESSO (Outlier-corrected)		1	1	1	1
	MR-RAPS (Tukey-overdispersion)	153	1.03239	0.99656	1.06951	0.08		MR-RAPS (Tukey-overdispersion)	173	0.976531	0.942339	1.01196	0.39
	MR-RAPS (Tukey-No overdispersion)	153	1.02856	0.999657	1.05831	0.14		MR-RAPS (Tukey-No overdispersion)	173	0.97459	0.948404	1.0015	0.46
Breast cancer overall	Inverse variance weighted	156	0.990225	0.960398	1.02098	0.528996		Inverse variance weighted	179	0.985985	0.960883	1.01174	0.283408
	Weighted median	156	0.986807	0.951848	1.02305	0.470517		Weighted median	179	0.961436	0.929655	0.994303	0.02184
	MR Egger	156	1.03178	0.956329	1.11319	0.420604		MR Egger	179	0.959187	0.894272	1.02881	0.245392
	Contamination Mixture	156	1	0.900586	1.11039	0.775		Contamination Mixture	179	1	1	1	1
	MR-PRESSO (Raw)	156	0.990225	0.960398	1.02098	0.529923		MR-PRESSO (Raw)	179	0.985985	0.960883	1.01174	0.284861
	MR-PRESSO (Outlier-corrected)	156	1	1	1	1		MR-PRESSO (Outlier-corrected)	179
	MR-RAPS (Tukey-overdispersion)	156	0.995343	0.964952	1.02669	0.19		MR-RAPS (Tukey-overdispersion)	179	0.988612	0.961696	1.01628	0.62
	MR-RAPS (Tukey-No overdispersion)	156	0.991702	0.970907	1.01294	0.65		MR-RAPS (Tukey-No overdispersion)	179	0.986583	0.966262	1.00733	0.68
Breast cancer ER+	Inverse variance weighted	153	0.981117	0.950151	1.01309	0.244007		Inverse variance weighted	179	0.980442	0.951409	1.01036	0.197772
	Weighted median	153	0.994749	0.955624	1.03548	0.797064		Weighted median	179	0.983648	0.945025	1.02385	0.419819
	MR Egger	153	1.02711	0.947768	1.11308	0.515351		MR Egger	179	0.941605	0.867424	1.02213	0.152432
	Contamination Mixture	153	0.980199	0.880954	1.09062	0.18		Contamination Mixture	179	0.960789	0.813831	1.13429	0.0669
	MR-PRESSO (Raw)	153	0.981117	0.950151	1.01309	0.245832		MR-PRESSO (Raw)	179	0.980442	0.951409	1.01036	0.199444
	MR-PRESSO (Outlier-corrected)		1	1	1	1		MR-PRESSO (Outlier-corrected)
	MR-RAPS (Tukey-overdispersion)	153	0.984712	0.953651	1.01679	0.33		MR-RAPS (Tukey-overdispersion)	179	0.984495	0.952878	1.01716	0.62
	MR-RAPS (Tukey-No overdispersion)	153	0.983358	0.958207	1.00917	0.25		MR-RAPS (Tukey-No overdispersion)	179	0.984814	0.960625	1.00961	0.68
Breast cancer ER-	Inverse variance weighted	159	0.995994	0.949279	1.04501	0.869918		Inverse variance weighted	184	0.993577	0.953039	1.03584	0.761763
	Weighted median	159	1.00362	0.942664	1.06851	0.910062		Weighted median	184	0.974041	0.91886	1.03254	0.376733
	MR Egger	159	0.996762	0.883129	1.12502	0.958179		MR Egger	184	1.00467	0.900909	1.12038	0.933342
	Contamination Mixture	159	1	0.824039	1.21353	1		Contamination Mixture	184	0.980199	0.785927	1.22249	0.579
	MR-PRESSO (Raw)	159	1.00402	0.95693	1.05343	0.870128		MR-PRESSO (Raw)	184	0.993577	0.953039	1.03584	0.762107
	MR-PRESSO (Outlier-corrected)							MR-PRESSO (Outlier-corrected)
	MR-RAPS (Tukey-overdispersion)	159	1.00014	0.950629	1.05223	0.98		MR-RAPS (Tukey-overdispersion)	184	0.991662	0.948495	1.03679	0.68
	MR-RAPS (Tukey-No overdispersion)	159	1.00147	0.9638	1.0406	0.99		MR-RAPS (Tukey-No overdispersion)	184	0.989699	0.953875	1.02687	0.71
Skin cancer	Inverse variance weighted	141	0.999992	0.999269	1.00072	0.98		Inverse variance weighted	159	1.00043	0.999758	1.0011	0.211379
	Weighted median	141	1.00034	0.999263	1.00141	0.54		Weighted median	159	1.00038	0.999366	1.00139	0.464443
	MR Egger	141	1.00083	0.998753	1.0029	0.43		MR Egger	159	0.99968	0.997781	1.00158	0.741827
	Contamination Mixture	141	1	1.00692	0.993127	1		Contamination Mixture	159	1.01005	1.01812	1.00204	1
	MR-PRESSO (Raw)	141	0.999992	0.999289	1.0007	0.982405		MR-PRESSO (Raw)	159	1.00043	1.00126	0.99959	0.201452
	MR-PRESSO (Outlier-corrected)							MR-PRESSO (Outlier-corrected)
	MR-RAPS (Tukey-overdispersion)	141	1.00004	0.999255	1.00082	1		MR-RAPS (Tukey-overdispersion)	159	1.00045	0.999725	1.00117	1
	MR-RAPS (Tukey-No overdispersion)	141	1.00004	0.999257	1.00082	1		MR-RAPS (Tukey-No overdispersion)	159	1.00044	0.999723	1.00117	1

## Sheet: Supplementary result 5_
Outcome	Methods	Q	Q_df	Q_pval		Outcome	Methods	Q	Q_df	Q_pval
Systolic blood pressure per 5 mmHg reduction						Diastolic blood pressure per 3 mmHg reduction
Colorectal Cancer	MR Egger	245.285	150	1.46645e-06		Colorectal Cancer	MR Egger	582.709	206	1.09752e-37
	Inverse variance weighted	245.304	151	1.88948e-06			Inverse variance weighted	589.64	207	1.93411e-38
Colon Cancer	MR Egger	250.579	150	4.9024e-07		Colon Cancer	MR Egger	547.094	206	9.89736e-33
	Inverse variance weighted	250.667	151	6.28919e-07			Inverse variance weighted	548.995	207	8.91468e-33
Distal Colon Cancer	MR Egger	186.547	150	0.0228963		Distal Colon Cancer	MR Egger	417.864	206	1.60984e-16
	Inverse variance weighted	189.289	151	0.0188485			Inverse variance weighted	420.715	207	1.1059e-16
Proximal Colon Cancer	MR Egger	260.905	150	5.29151e-08		Proximal Colon Cancer	MR Egger	504.236	206	5.13366e-27
	Inverse variance weighted	263.635	151	3.86084e-08			Inverse variance weighted	504.645	207	7.14318e-27
Rectal Cancer	MR Egger	168.057	150	0.14882		Rectal Cancer	MR Egger	372.084	206	1.14693e-11
	Inverse variance weighted	168.681	151	0.154285			Inverse variance weighted	397.831	207	3.52215e-14
Lung Overall	MR Egger	197.203	168	0.0611615		Lung Overall	MR Egger	310.201	218	4.01797e-05
	Inverse variance weighted	197.907	169	0.0634448			Inverse variance weighted	311.28	219	4.08804e-05
Lung Adeno	MR Egger	176.182	169	0.336731		Lung Adeno	MR Egger	286.811	220	0.0016357
	Inverse variance weighted	176.284	170	0.354674			Inverse variance weighted	287.484	221	0.00173692
Lung Small	MR Egger	219.256	167	0.00412619		Lung Small	MR Egger	218.584	217	0.457071
	Inverse variance weighted	219.901	168	0.00441213			Inverse variance weighted	219.776	218	0.453527
Lung Squamous	MR Egger	201.141	169	0.0460891		Lung Squamous	MR Egger	241.301	220	0.15482
	Inverse variance weighted	201.21	170	0.0510783			Inverse variance weighted	241.405	221	0.165108
Kidney cancer	MR Egger	247.91	150	8.552e-07		Kidney cancer	MR Egger	276.404	180	5.03476e-06
	Inverse variance weighted	247.974	151	1.09716e-06			Inverse variance weighted	276.818	181	5.84851e-06
Prostate cancer	MR Egger	519.44	157	2.37058e-40		Prostate cancer	MR Egger	505.804	183	4.71279e-32
	Inverse variance weighted	519.475	158	4.27831e-40			Inverse variance weighted	507.379	184	4.74329e-32
Breast cancer Overall	MR Egger	340.873	154	3.60175e-16		Breast cancer Overall	MR Egger	540.884	191	3.46936e-35
	Inverse variance weighted	343.847	155	2.35485e-16			Inverse variance weighted	541.937	192	4.16182e-35
Breast cancer ER+	MR Egger	363.829	160	6.5718e-18		Breast cancer ER+	MR Egger	460.029	190	1.9979e-24
	Inverse variance weighted	365.073	161	7.00504e-18			Inverse variance weighted	460.397	191	2.80163e-24
Breast cancer ER-	MR Egger	449.885	160	2.27524e-29		Breast cancer ER-	MR Egger	329.825	191	1.76633e-09
	Inverse variance weighted	450.239	161	3.41824e-29			Inverse variance weighted	331.747	192	1.54301e-09
Skin cancer	MR Egger	156.52	146	0.261009		Skin cancer	MR Egger	211.419	169	0.0148546
	Inverse variance weighted	156.697	147	0.276835			Inverse variance weighted	212.249	170	0.0153697

## Sheet: Supplementary result 6_
Outcome	Intercept	SE	P		Outcome	Intercept	SE	P
Systolic blood pressure per 5 mmHg reduction					Diastolic blood pressure per 3 mmHg reduction
Colorectal Cancer	-0.000398343	0.00375818	0.915729		Colorectal Cancer	0.00732448	0.00467925	0.119044
Colon Cancer	-0.0010472	0.00456576	0.818902		Colon Cancer	0.00458961	0.00542458	0.398492
Distal Colon Cancer	0.00760549	0.00512188	0.139669		Distal Colon Cancer	0.00732125	0.00617516	0.237148
Proximal Colon Cancer	-0.00738099	0.00589251	0.212298		Proximal Colon Cancer	0.00268209	0.00656655	0.683369
Rectal Cancer	0.00366037	0.00490404	0.456594		Rectal Cancer	0.0220769	0.00584747	0.000208893
Lung Overall	0.00224558	0.0028996	0.439758		Lung Overall	0.00267895	0.00307652	0.384836
Lung Adeno	-0.00117721	0.00376958	0.755204		Lung Adeno	0.00289865	0.00403336	0.473107
Lung Small	0.00544894	0.0077728	0.484262		Lung Small	0.00708853	0.00651396	0.277711
Lung Squamous	0.00111916	0.00466703	0.810775		Lung Squamous	0.00132433	0.0043004	0.758408
Kidney cancer	-0.00145037	0.00737345	0.844327		Kidney cancer	0.00381183	0.00734559	0.604448
Prostate cancer	-0.000359798	0.0035169	0.918645		Prostate cancer	0.00242046	0.00320645	0.451295
Breast cancer overall	0.00265422	0.00229011	0.248254		Breast cancer overall	0.0014958	0.00245356	0.542822
Breast cancer ER+	0.00202328	0.00273534	0.460577		Breast cancer ER+	0.00106036	0.00272003	0.697095
Breast cancer ER-	0.00164675	0.00464258	0.723277		Breast cancer ER-	0.00368943	0.003497	0.292745
Skin cancer	-1.80304e-05	4.43201e-05	0.684734		Skin cancer	-4.15663e-05	5.10493e-05	0.416654

## Sheet: Supplementary result 7_
Outcome	Method	N-SNPs	Odds ratio	99.5% confidence interval			Method	N-SNPs	Odds ratio	99.5% confidence interval
Systolic blood pressure per 5mmHg decrease							Diastolic blood pressure per 3 mmHg decrease
Colorectal Cancer	Inverse variance weighted	113	0.89	0.74	1.07		Inverse variance weighted	208	0.93	0.78	1.12
Colon Cancer	Inverse variance weighted	152	0.866134	0.754742	0.993967		Inverse variance weighted	208	0.849014	0.684444	1.05315
Distal Colon Cancer	Inverse variance weighted	152	0.887269	0.759404	1.03666		Inverse variance weighted	208	0.902814	0.706392	1.15386
Proximal Colon Cancer	Inverse variance weighted	152	0.846254	0.708012	1.01149		Inverse variance weighted	208	0.810854	0.624829	1.05226
Rectal Cancer	Inverse variance weighted	152	0.932944	0.804661	1.08168		Inverse variance weighted	208	0.876771	0.689872	1.1143
Lung Overall	Inverse variance weighted	170	0.98927	0.981732	0.996865		Inverse variance weighted	220	1.00035	0.982079	1.01896
Lung Adeno	Inverse variance weighted	170	0.99375	0.983951	1.00365		Inverse variance weighted	220	1.01436	0.990084	1.03924
Lung Small	Inverse variance weighted	170	0.988717	0.968624	1.00923		Inverse variance weighted	220	0.966855	0.929447	1.00577
Lung Squamous	Inverse variance weighted	170	0.987818	0.975775	1.00001		Inverse variance weighted	220	0.981536	0.95656	1.00716
Kidney Cancer	Inverse variance weighted	152	0.88	0.65	1.21		Inverse variance weighted	182	1.12	0.85	1.47
Prostate cancer	Inverse variance weighted	277	0.985953	0.954865	1.01805		Inverse variance weighted	271	1.00087	0.952586	1.05161
Breast cancer overall	Inverse variance weighted	271	1.00793	0.966456	1.05119		Inverse variance weighted	269	1.00078	0.958419	1.04502
Breast cancer ER+	Inverse variance weighted	271	1.01394	0.969447	1.06047		Inverse variance weighted	269	1.00533	0.960104	1.05269
Breast cancer ER-	Inverse variance weighted	271	1.00332	0.962462	1.04591		Inverse variance weighted	269	0.982799	0.926948	1.04202
Skin cancer	Inverse variance weighted	148	1	1	1		Inverse variance weighted	159	1	1	1
